# Supplementary material for: Machine Learning-Based Identification of Risk Factors for ICU Mortality in 8902 Critically Ill Patients with Pandemic Viral Infection
Source: J Clin Med. 2025 Jul 30;14(15):5383. doi: 10.3390/jcm14155383 (PMC12346979; doi:10.3390/jcm14155383)
Supplement: Supplementary file 1 [file jcm-14-05383-s001.zip]

Archive with 1 entries (1 files):
- jcm-3638417-supplementary.pdf
